# Supplementary material for: Equilibrium shape and surface termination of supported magnetite nanoparticles
Source: Commun Chem. 2026 Apr 11;9:158. doi: 10.1038/s42004-026-02008-4 (PMC13083894; doi:10.1038/s42004-026-02008-4)
Supplement: Supplementary file 3 — Supplementary Data 1 [file 42004_2026_2008_MOESM3_ESM.txt]

Fe3O4 (001) DBT slab - sqrt(2) x sqrt(2) - 25 layers                                   
   1.00000000000000     
     8.4800000000000004    0.0000000000000000    0.0000000000000000
     0.0000000000000000    8.4800000000000004    0.0000000000000000
     0.0000000000000000    0.0000000000000000   50.8800000000000097
   Fe   O 
    76   104
Direct
  0.2483395899393705  0.2516640916445603  0.0164491704320556
  0.7483389261744106  0.7516656668330226  0.0164491944743243
  0.4984798439046546  0.0015200678883010  0.0631118928677731
  0.9984808100737684  0.5015210395898975  0.0631117963942187
  0.7524619339192411  0.2475244794264493  0.1021979234356562
  0.2524631515182302  0.7475257750411795  0.1021974820462116
  0.0026791157851398  0.9972946877752692  0.1460356273477499
  0.5026794221172078  0.4972905725169507  0.1460350062900153
  0.2473752271813748  0.2525368476437707  0.1862885858590816
  0.7473721213893068  0.7525336436662741  0.1862879488968917
  0.4976364397869356  0.0021034073335147  0.2299076442079792
  0.9976307256400682  0.5021174611387045  0.2299056295688435
  0.7517355958170037  0.2477801607196616  0.2701054839534245
  0.2517408154013320  0.7477953405167976  0.2701044049098575
  0.0007523055845841  0.9993658504344015  0.3137401763755157
  0.5007875462543094  0.4993711170747472  0.3137342913393084
  0.2505171140615537  0.2499495253737767  0.3538952966010824
  0.7504857416959154  0.7499557044657676  0.3538986050157158
  0.5013682744198948  0.9985019846715012  0.3977986263957943
  0.0013623004023074  0.4985108038494560  0.3977974249140119
  0.7489680624457281  0.2509057870363781  0.4368819584142119
  0.2489817960113588  0.7508916618446670  0.4368810658965943
  0.9981942115538494  0.0016896995848239  0.4836011311294443
  0.4981836256947410  0.5016878323408427  0.4836014198080499
  0.6211736912726697  0.1245046726986745  0.0018483985866803
  0.1211733688974951  0.6245048570148685  0.0018482974653201
  0.8754984765553294  0.3788278211838792  0.0018485687967728
  0.3754972878774271  0.8788301591898804  0.0018483159822123
  0.1200321509749682  0.8799654137560218  0.0402919348633054
  0.8789112172643475  0.1210927313666132  0.0393021975863108
  0.3789113827137147  0.6210936383891306  0.0393021656749929
  0.6200325463740188  0.3799663743502430  0.0402922848436924
  0.1259187136497066  0.1238294733939192  0.0821271929358429
  0.3761652477762161  0.3740790408173159  0.0821269074376699
  0.8761653966094263  0.8740802030816935  0.0821272551372624
  0.6259215844024518  0.6238309018366019  0.0821269227355107
  0.8778817795807990  0.6221011646314827  0.1252915360954804
  0.6281585061497652  0.8718177619508806  0.1235165909815877
  0.1281564099129132  0.3718189439647814  0.1235165600542876
  0.3778800011422101  0.1221003696305460  0.1252920034582991
  0.8747716852374506  0.3748997550963936  0.1661321227657176
  0.3747718789070777  0.8749037250462818  0.1661325085671007
  0.6250369925037522  0.1251535981958620  0.1661313958223472
  0.1250370971522242  0.6251561812612233  0.1661306890716249
  0.3719451716711685  0.6278327299789265  0.2070793029329688
  0.6220654201138598  0.3777089517070799  0.2090267313027724
  0.1220623146148014  0.8777105446251737  0.2090264719035985
  0.8719374932410182  0.1278209124947873  0.2070795083221686
  0.1240345178838073  0.1252537486841880  0.2499028408284406
  0.6240480888851881  0.6252551098967120  0.2499018629336219
  0.3743356926558203  0.3756531614268715  0.2499462434799506
  0.8743188586212155  0.8756517061275982  0.2499470956760917
  0.8760110672681624  0.6225877053609644  0.2923777458188974
  0.1274047600777819  0.3737696283550892  0.2913114676430014
  0.6274010230040998  0.8737810500354293  0.2913228566210530
  0.3759984575028300  0.1225912027899354  0.2923733572496617
  0.6269864364138554  0.1239989665263092  0.3339337189989669
  0.1269849730027691  0.6239693353523651  0.3339294535232475
  0.8773911548255059  0.3743072036643924  0.3337501117137280
  0.3773647728562513  0.8742325423859902  0.3337485487262821
  0.3776885361500266  0.6241184391284056  0.3759895883910788
  0.1258663039623443  0.8731249773735870  0.3752846356523513
  0.6258616041121673  0.3731108372571987  0.3752769432501447
  0.8776895969695649  0.1241010673926960  0.3759980623825168
  0.1254310135962370  0.1249926331594306  0.4179320627192532
  0.3748789203100378  0.3743764241522923  0.4179653648576842
  0.8748720615262503  0.8743703986644460  0.4179667693526746
  0.6254289135525304  0.6249621510275916  0.4179323588106854
  0.8696036825660044  0.6301386408016976  0.4597873394147992
  0.6284890984069683  0.8713395698233973  0.4607013553068344
  0.1284928904624802  0.3713501926766922  0.4606997510196062
  0.3696075320232634  0.1301413399911332  0.4597874821590094
  0.6253525113312419  0.1288941513832438  0.4981779184831919
  0.1253512467393822  0.6288979322907671  0.4981777308651207
  0.8709750585409005  0.3745257480842372  0.4981862121807016
  0.3709730036198406  0.8745262332855006  0.4981863041101271
  0.8553858932734895  0.1446180476577774  0.0015200254077292
  0.6430979074069932  0.3569006057520183  0.0018428687462071
  0.1430979025475356  0.8569013661472259  0.0018425776804656
  0.3553856294108743  0.6446233684836716  0.0015203791558394
  0.1299774398859553  0.6298273095859610  0.0411564942821782
  0.8701821599715602  0.3700213648848409  0.0411562866067828
  0.3701808856876977  0.8700224107307802  0.0411560842339131
  0.6299766006129343  0.1298274051172647  0.0411566261818951
  0.1182596131416212  0.1195838560847127  0.0394589094545935
  0.8804189707179182  0.8817467814697105  0.0394591516211467
  0.6182596987852921  0.6195836106855115  0.0394589344589994
  0.3804191796477942  0.3817464378331191  0.0394592105450558
  0.6267309941784998  0.3732795795477801  0.0800958738983190
  0.8816861348875468  0.1183091886008794  0.0802788156132647
  0.3816864862186505  0.6183080658224085  0.0802785280631640
  0.1267307883381193  0.8732805884176152  0.0800955475046253
  0.8688446407220577  0.6311609396746353  0.0843660555637514
  0.3688428124338046  0.1311589594454691  0.0843664351865161
  0.6255698085755742  0.8744133032790221  0.0844146836398028
  0.1255683929614528  0.3744133481055789  0.0844145056243590
  0.3687228829452529  0.3664210963521470  0.1246632632151885
  0.6335577491982815  0.6312489948704556  0.1246634884599451
  0.1335570368712301  0.1312490684943522  0.1246640923196430
  0.8687289706708581  0.8664204500740341  0.1246638574503821
  0.6186731012257801  0.1164724615227696  0.1237701887659808
  0.3835097460453383  0.8813168216117356  0.1237709800996563
  0.8835122279205921  0.3813148047348052  0.1237707135027000
  0.1186734636512530  0.6164741788678316  0.1237702580111094
  0.3739888690646327  0.1259533297375571  0.1644728932413508
  0.8739842880209390  0.6259480980925526  0.1644727631044217
  0.6182754869750304  0.8816551990387108  0.1644063867074413
  0.1182750992559272  0.3816539623755208  0.1644071710430829
  0.6316823582245061  0.3682293935112886  0.1679384447238426
  0.8760160310319692  0.1239108742450097  0.1678802038867739
  0.1316821636268760  0.8682340638289966  0.1679386941396093
  0.3760193927007920  0.6239112467160224  0.1678792901322251
  0.3664265730098537  0.8683073412244358  0.2084830974512193
  0.1314594035845645  0.6333298412948564  0.2084857235222650
  0.8664221916308749  0.3683021126931406  0.2084835749783377
  0.6314550477960738  0.1333212222256181  0.2084872657507154
  0.3815569710688282  0.3834563122110398  0.2076415859840124
  0.8815564800346033  0.8834590687586892  0.2076420840649903
  0.1164580858471699  0.1183179832582125  0.2076291584073401
  0.6164556471001402  0.6183181232864501  0.2076295184628653
  0.6255077577477306  0.3743740681457812  0.2482345440650648
  0.3807645236001747  0.6187812155761409  0.2482055671843189
  0.8807608876037437  0.1187872059486509  0.2482055003589271
  0.1255068439813798  0.8743907467140233  0.2482322877830374
  0.8684705015018027  0.6316868475405338  0.2517473671836053
  0.1235654284407038  0.3757076658426989  0.2518211724904569
  0.3684591776419243  0.1316795064204746  0.2517503224439762
  0.6235502641904798  0.8756947543590167  0.2518246761814711
  0.6336494908086495  0.6316027442497427  0.2922853722504385
  0.3680470980315286  0.3670549591807610  0.2922724809560864
  0.1336441059182424  0.1315976856620829  0.2922910441770395
  0.8680452070105110  0.8670768300073201  0.2922720344882864
  0.1177796983861341  0.6166886931603193  0.2915123097048495
  0.3827365923058308  0.8820674605854155  0.2914580094092983
  0.8827517302515309  0.3820622489150590  0.2914570000569701
  0.6177719153926601  0.1166765693629664  0.2915132333569150
  0.3819814576304157  0.1261428214468282  0.3319785530383788
  0.1198420289307616  0.3739257762278835  0.3318810184712913
  0.6197897161905138  0.8738572266223470  0.3318789420165382
  0.8819093046705087  0.6261738438890864  0.3319765339721546
  0.8702416478389414  0.1230323563900548  0.3357321629093614
  0.1325237845792465  0.8752505104423463  0.3356112290299148
  0.6325795311245473  0.3753623241954012  0.3356138258598589
  0.3703119912623643  0.6229780931586478  0.3357357228340898
  0.1327382373351410  0.6320250369076549  0.3762424384881429
  0.8681498902501402  0.3668598936926315  0.3761904431822151
  0.3681331096549298  0.8668767894075919  0.3761903789940926
  0.6327382689814153  0.1320199274578682  0.3762433474715052
  0.1185905598860252  0.1171618217344789  0.3753791143268227
  0.8838988084528625  0.8813412426244533  0.3753747854078412
  0.6185847475278911  0.6171756322505251  0.3753860286243986
  0.3838931144186550  0.3813218064941988  0.3753745233599560
  0.6194353020560680  0.3811503119929920  0.4156604737277182
  0.8752116414256276  0.1238747607079234  0.4154566349180817
  0.3752064229428311  0.6238582106519027  0.4154547511862172
  0.1194371249770592  0.8811633585249795  0.4156603325743907
  0.8761426840358525  0.6243694595375351  0.4199716975829234
  0.3761415784783976  0.1243665138557713  0.4199710252506926
  0.6302046794394904  0.8692469037241308  0.4197527391942869
  0.1301978739034489  0.3692475793237902  0.4197510123427191
  0.3680157592471839  0.3698650355158610  0.4605851706629484
  0.6300349820066206  0.6318785239061270  0.4605719538155432
  0.1300324084754847  0.1318786627426849  0.4605713516494222
  0.8680184714460946  0.8698610867494891  0.4605856906434554
  0.1200224694635168  0.6201934933515183  0.4588753769866846
  0.3796704826711062  0.8798980291364854  0.4588713473501767
  0.8796690178528552  0.3799026052876598  0.4588719792903893
  0.6200189507438929  0.1201910250193452  0.4588752325364414
  0.3928170054380705  0.1070449620562224  0.4981895378682581
  0.1051134657389931  0.3947412604600445  0.4985060284305206
  0.6051112917004987  0.8947425568637785  0.4985066410359522
  0.8928209191487414  0.6070425502608253  0.4981910097147925
  0.8597837603564479  0.1401186186339756  0.5012012331954179
  0.1370241295717807  0.8628643074443949  0.5010205792932155
  0.6370203835619597  0.3628586081808756  0.5010193297469632
  0.3597818447909609  0.6401206546502135  0.5012014127636791
  0.3871837268229419  0.1128177543721482  0.9990332883527158
  0.1099346063725583  0.3900718651461853  0.9988337717025960
  0.6099341497832981  0.8900717797536667  0.9988338355958443
  0.8871840012604452  0.6128174504131279  0.9990333740507974
