# Supplementary material for: Equilibrium shape and surface termination of supported magnetite nanoparticles
Source: Commun Chem. 2026 Apr 11;9:158. doi: 10.1038/s42004-026-02008-4 (PMC13083894; doi:10.1038/s42004-026-02008-4)
Supplement: Supplementary file 4 — Supplementary Data 2 [file 42004_2026_2008_MOESM4_ESM.txt]

Fe3O4 (111) tet1 slab - 2 x 2 - 23 layers                            
   1.00000000000000     
    11.9925308227999992    0.0000000000000000    0.0000000000000000
     5.9962654113999996   10.3858363481999998    0.0000000000000000
     0.0000000000000000    0.0000000000000000   44.0633659363000021
   Fe   O 
    92   128
Direct
  0.3333180807374718  0.3336015026347128  0.0094526428643478
  0.3330800868817712  0.8335990288996378  0.0094531057191031
  0.8333189095128561  0.3336013717238209  0.0094532479942315
  0.8330791003025054  0.8336002634431717  0.0094528474939438
  0.3314256119110280  0.3334062380992421  0.0825183496253805
  0.3351631698317730  0.8334089605888049  0.0825197281949676
  0.8314259910198057  0.3334062245942976  0.0825178415353946
  0.8351659780789018  0.8334083923603356  0.0825187351905495
  0.1666169758091370  0.1680659534211707  0.1107368831897915
  0.1653163139043028  0.6680667001767640  0.1107370165546690
  0.6666198070427700  0.1680655418735834  0.1107372650463525
  0.6653151342831455  0.6680676813355523  0.1107376335338706
  0.1677909376251812  0.1637326512268825  0.1940973584394304
  0.1684770498200115  0.6637335315291905  0.1940956244693497
  0.6677862272546536  0.1637376301571966  0.1940974487997231
  0.6684844531155281  0.6637304389651809  0.1940967544357295
  0.9981895852780740  0.0029320833339484  0.2225725638453454
  0.9988787913135259  0.5029300218644533  0.2225708609827672
  0.4981930297500320  0.0029323895583348  0.2225732766112146
  0.4988777636592813  0.5029308639138521  0.2225725619055266
  0.0013518682424795  0.9986022620163181  0.3059311948553522
  0.0000460693693619  0.4986028422187887  0.3059308897825228
  0.5013471003160491  0.9986052095677522  0.3059325456617584
  0.5000512726999299  0.4985993229787361  0.3059307660553774
  0.3352370824204146  0.3332618639872770  0.3341510053096173
  0.3314966018326196  0.8332636128292682  0.3341513273589598
  0.8352397864951476  0.3332603645269516  0.3341490233124104
  0.8314967011718712  0.8332631503340689  0.3341505581216277
  0.3333489467220393  0.3330620161584404  0.4072153905103543
  0.3335908676275845  0.8330616079663714  0.4072155812039488
  0.8333477225467398  0.3330624050377251  0.4072148190799026
  0.8335902414956952  0.8330582897149810  0.4072161564525363
  0.0847594707557357  0.3307914454380858  0.0391128539323206
  0.0844473255063094  0.8307941436463666  0.0391132209253362
  0.5847567194219210  0.3307956312510734  0.0391128601656688
  0.5844470708304378  0.8307940749016000  0.0391132489822032
  0.3311260913768754  0.0851366624404866  0.0389972718475007
  0.3296206027569092  0.5849936236123773  0.0391150915658178
  0.8311236498268745  0.0851371977979040  0.0389975982066679
  0.8296216717991689  0.5849921156504851  0.0391157136683498
  0.0853847820174191  0.0849912685169720  0.0391154143048048
  0.0837350879731085  0.5851382900229346  0.0389974587671136
  0.5853826181864061  0.0849935885043079  0.0391153950695544
  0.5837348981883965  0.5851391275645288  0.0389978631293777
  0.0007611982488131  0.0013626169175077  0.0958112077348543
  0.9978739774097993  0.5013628345614591  0.0958106125955310
  0.5007645552323164  0.0013624399683653  0.0958112347383112
  0.4978709375815710  0.5013636420777489  0.0958105735146798
  0.1664521531794274  0.4156522220331436  0.1525634874572401
  0.1673054021021869  0.9161380775958459  0.1526596507889986
  0.6664498784242737  0.4156546885843257  0.1525622326092432
  0.6673068612596847  0.9161388255479695  0.1526595840900491
  0.4165564796078366  0.4161359788873304  0.1526590712726461
  0.4178985271923895  0.9156528987987170  0.1525642467042601
  0.9165593120113833  0.4161324781287671  0.1526573734760732
  0.9178945743603588  0.9156545730477489  0.1525639087241729
  0.4182940854467191  0.1679340970246778  0.1528475863155804
  0.4137711088149808  0.6679332633385279  0.1528485191207644
  0.9182973115207004  0.1679334850048390  0.1528475576701041
  0.9137723080715620  0.6679334291996063  0.1528460593670968
  0.3333345891777953  0.3333320268174610  0.2083348140594573
  0.3333371072329726  0.8333309634020052  0.2083350161190255
  0.8333333932217474  0.3333312257430233  0.2083335487939968
  0.8333343418266304  0.8333338630984285  0.2083345168271631
  0.0002149630635466  0.2510141162949786  0.2641053697794217
  0.9993634468824291  0.7505302226525469  0.2640086826125296
  0.5002138736700313  0.2510121512970762  0.2641059145438985
  0.4993603990701246  0.7505338179375329  0.2640101169377236
  0.2501081410869803  0.2505340678222910  0.2640099731368451
  0.2487734306159242  0.7510112045877515  0.2641061719060262
  0.7501093114081513  0.2505297267595427  0.2640098836496675
  0.7487753967907197  0.7510157936483687  0.2641060600466641
  0.2528982830833258  0.9987327443434083  0.2638223943054243
  0.2483708785182852  0.4987345107183168  0.2638210925696320
  0.7528974095272072  0.9987349681261665  0.2638224032755787
  0.7483680812036302  0.4987368791532085  0.2638197638155482
  0.1687902857329715  0.1653066894369662  0.3208582276189906
  0.1658976735864044  0.6653069184063044  0.3208577623391513
  0.6687907087011633  0.1653063623306200  0.3208581108221956
  0.6659007579137431  0.6653065726263374  0.3208577637931569
  0.3370434102923963  0.0816720728244578  0.3775546803245386
  0.3355418571878530  0.5815268497255311  0.3776703425766396
  0.8370459866004035  0.0816689129327940  0.3775534662950396
  0.8355400978166762  0.5815275201208719  0.3776701473638860
  0.0829317944341310  0.0815247095595752  0.3776724088168251
  0.0812840970735326  0.5816693819398419  0.3775534272153157
  0.5829309635179483  0.0815265073540784  0.3776727246841902
  0.5812818990054236  0.5816729760799748  0.3775521398145657
  0.0819080959915712  0.3358712402962929  0.3775556409848674
  0.0822198493144172  0.8358696721863446  0.3775557617792921
  0.5819095581187537  0.3358703178816219  0.3775549914163314
  0.5822171751791145  0.8358724527362218  0.3775554621186213
  0.2462126059767218  0.0086795533593589  0.0179285665673984
  0.2451037107723497  0.5086845049568183  0.0179284881401078
  0.7462098891743342  0.0086825304795298  0.0179284367436377
  0.7451049426106555  0.5086816692950612  0.0179290590202548
  0.0083584975189667  0.2460690154515082  0.0179935864534515
  0.0082955456190366  0.7462116852729542  0.0177905615026497
  0.5083577145274055  0.2460715344508690  0.0179937151190298
  0.5082943629202089  0.7462118485589158  0.0177903621629213
  0.2454931560766156  0.2462104606486876  0.0177893689422065
  0.2455688125247789  0.7460691503766587  0.0179933963465617
  0.7454926416985305  0.2462120692497282  0.0177907190773266
  0.7455714279745065  0.7460696711141599  0.0179939900466527
  0.0009233930844135  0.0001174285403711  0.0205449280073081
  0.9989557973815169  0.5001183426110800  0.0205450595420134
  0.5009256761763722  0.0001162137842359  0.0205445582494229
  0.4989548611815794  0.5001211596850302  0.0205446038664907
  0.1559302917188191  0.4221653081635580  0.0707163090750362
  0.1587315881451541  0.9217182518472580  0.0712542518343922
  0.6559287181538502  0.4221660282395156  0.0707163899385314
  0.6587330162895580  0.9217205849499029  0.0712545048142982
  0.4200978406324002  0.1580299797395399  0.0705889087215519
  0.4218719786016472  0.6580320209366247  0.0705897589226723
  0.9200966875844266  0.1580298986328920  0.0705898814461963
  0.9218747299984601  0.6580319560427851  0.0705901871884985
  0.4195448426504909  0.4217199209441785  0.0712532652174653
  0.4219029148048442  0.9221647126129502  0.0707172311048707
  0.9195460170496310  0.4217198025224020  0.0712534212794656
  0.9219021290428600  0.9221663758945605  0.0707167073554114
  0.1669250407518880  0.1673708604251015  0.0684361701345917
  0.1657031572893504  0.6673717783369838  0.0684360268110842
  0.6669233462642215  0.1673718252018161  0.0684362506057366
  0.6657020598346282  0.6673725023266451  0.0684364373466903
  0.9918775711133294  0.0035148347467590  0.1790476618315263
  0.0046080812588493  0.5035113066915645  0.1790458764612249
  0.4918778961925083  0.0035173407422913  0.1790477566306893
  0.5046092158492919  0.5035173485093470  0.1790475815303608
  0.2501999691812898  0.2530205603816582  0.1784493649308671
  0.2591555738622379  0.7434474322131173  0.1795753083067346
  0.7501887189350273  0.2530272394528112  0.1784472136422328
  0.7591640619228459  0.7434443210789677  0.1795773288061995
  0.2522715651056532  0.4914466588194230  0.1791564852258972
  0.2562851134497656  0.9914391837628360  0.1791592395542397
  0.7522802495720410  0.4914407178403326  0.1791580152683834
  0.7562800055163836  0.9914491066334777  0.1791574410620122
  0.4973889574882503  0.2434501691140623  0.1795781765223622
  0.4967885923332486  0.7530185938490328  0.1784499397254055
  0.9974042962355689  0.2434418354644443  0.1795748187980533
  0.9967779458430832  0.7530241235775403  0.1784491331551184
  0.3272891452048569  0.3298211410200363  0.1268644919368421
  0.3428891555174006  0.8298229509611839  0.1268656807655196
  0.8272873494803035  0.3298228523579287  0.1268638767970502
  0.8428854766853801  0.8298243497866518  0.1268648774886538
  0.0732505840867665  0.0870214921193156  0.1251130527659289
  0.0799749132553002  0.5770363597322886  0.1262319977491671
  0.5732500014517445  0.0870239662516966  0.1251139038615957
  0.5799719461413537  0.5770390632558726  0.1262322572331533
  0.3429877872197698  0.0770359323623230  0.1262326703919406
  0.3397263440326636  0.5870218623762812  0.1251137274622185
  0.8429921623157295  0.0770369540526905  0.1262321987454403
  0.8397272687519610  0.5870226345941296  0.1251129922226597
  0.0793402872435041  0.3431284044865528  0.1258006325399155
  0.0775305298198194  0.8431298275470170  0.1258015885520258
  0.5793357555784602  0.3431293542561014  0.1258010512161858
  0.5775340470925738  0.8431292263237935  0.1258022052077206
  0.2447924081832283  0.0086392106711297  0.3460804494562589
  0.2465645240408569  0.5086388450103916  0.3460788482819057
  0.7447922090071428  0.0086387277871848  0.3460802673535806
  0.7465728096250853  0.5086369080209403  0.3460770986665479
  0.0107346409748129  0.2444995594303229  0.3459516885116055
  0.0079299141601721  0.7449478987534107  0.3454153597639102
  0.5107332065367362  0.2445036989371930  0.3459526502681097
  0.5079298339191997  0.7449507376145594  0.3454157660816735
  0.2471150743006889  0.2449499602748478  0.3454161001108552
  0.2447606138020625  0.7445023606057380  0.3459521346862758
  0.7471209425602798  0.2449478999371441  0.3454151556170472
  0.7447622122038414  0.7445020017859471  0.3459517630375934
  0.0009636156717088  0.9992940382011317  0.3482328646363925
  0.9997417031018652  0.4992961483187560  0.3482317637077947
  0.5009593030065624  0.9992985133992984  0.3482328860164436
  0.4997417466329107  0.4992948879614096  0.3482314331808352
  0.4211738365639632  0.4204530297929376  0.3988771396244442
  0.4210944360179267  0.9205970387518040  0.3986761320868462
  0.9211736347465678  0.4204519667100772  0.3988776745309917
  0.9210991118766654  0.9205939431281154  0.3986754730069658
  0.1583071646054540  0.4205947095465517  0.3986751031654177
  0.1583711013731157  0.9204510421007025  0.3988787709220306
  0.6583100492811720  0.4205945537237522  0.3986737482332999
  0.6583754088938960  0.9204491837432799  0.3988786084245057
  0.4215608269913569  0.1579820181026420  0.3987413369805562
  0.4204537465242486  0.6579833755146071  0.3987391227207509
  0.9215644636202573  0.1579753164306933  0.3987406323968842
  0.9204569770206885  0.6579792657931157  0.3987396353075867
  0.1677054742187104  0.1665481729780589  0.3961249424410683
  0.1657426642266433  0.6665463119687596  0.3961234829116110
  0.6677122619961593  0.1665463142095201  0.3961241802532023
  0.6657413762042155  0.6665465384392741  0.3961225604897993
  0.3393715035784924  0.3368502012581344  0.2898052134284193
  0.3237781711527644  0.8368484463310304  0.2898053777968527
  0.8393748705739835  0.3368469014600756  0.2898028326735948
  0.8237840660003437  0.8368476433278723  0.2898045201439086
  0.0866933068687168  0.0896312050660554  0.2904361727676181
  0.0934133716302636  0.5796483510195641  0.2915547647219148
  0.5866912756620248  0.0896310403346005  0.2904377621395006
  0.5934157328430987  0.5796484174992302  0.2915551986419703
  0.0873236008868307  0.3235405694969898  0.2908667236678177
  0.0891365648507480  0.8235389209793704  0.2908669589724944
  0.5873263107572689  0.3235380366588535  0.2908675601332244
  0.5891370340154746  0.8235408393154200  0.2908674085130214
  0.3269360383126141  0.0796496871697331  0.2915564894718959
  0.3236791799151475  0.5896282747356345  0.2904368624770928
  0.8269406524502197  0.0796447950733066  0.2915560672146309
  0.8236747481975807  0.5896311891396635  0.2904360946983364
  0.1620661255429536  0.1631507303797778  0.2376220747525995
  0.1747988927499229  0.6631481873507098  0.2376208913852149
  0.6620606340757341  0.1631536565852878  0.2376221594210067
  0.6747924566950956  0.6631551517029891  0.2376218628485052
  0.1692731905016718  0.4232191045080315  0.2370902953427403
  0.1698853535820012  0.9136419578809034  0.2382213776464495
  0.6692670431763906  0.4232227686926735  0.2370929972279935
  0.6698903877357485  0.9136452534804481  0.2382210300773241
  0.4164732136690245  0.4136411070392092  0.2382205155481806
  0.4075139544107584  0.9232179692155879  0.2370943811849446
  0.9164698742705111  0.4136425865282750  0.2382190459593586
  0.9075072419614856  0.9232205401865715  0.2370918582096202
  0.4143956852088248  0.1752159781279237  0.2375130432632266
  0.4103880775214562  0.6752257008446146  0.2375112441725555
  0.9143924037215382  0.1752246409143207  0.2375097142489009
  0.9103892398045995  0.6752180551001514  0.2375113751824387
 
  0.00000000E+00  0.00000000E+00  0.00000000E+00
  0.00000000E+00  0.00000000E+00  0.00000000E+00
  0.00000000E+00  0.00000000E+00  0.00000000E+00
  0.00000000E+00  0.00000000E+00  0.00000000E+00
  0.00000000E+00  0.00000000E+00  0.00000000E+00
  0.00000000E+00  0.00000000E+00  0.00000000E+00
  0.00000000E+00  0.00000000E+00  0.00000000E+00
  0.00000000E+00  0.00000000E+00  0.00000000E+00
  0.00000000E+00  0.00000000E+00  0.00000000E+00
  0.00000000E+00  0.00000000E+00  0.00000000E+00
  0.00000000E+00  0.00000000E+00  0.00000000E+00
  0.00000000E+00  0.00000000E+00  0.00000000E+00
  0.00000000E+00  0.00000000E+00  0.00000000E+00
  0.00000000E+00  0.00000000E+00  0.00000000E+00
  0.00000000E+00  0.00000000E+00  0.00000000E+00
  0.00000000E+00  0.00000000E+00  0.00000000E+00
  0.00000000E+00  0.00000000E+00  0.00000000E+00
  0.00000000E+00  0.00000000E+00  0.00000000E+00
  0.00000000E+00  0.00000000E+00  0.00000000E+00
  0.00000000E+00  0.00000000E+00  0.00000000E+00
  0.00000000E+00  0.00000000E+00  0.00000000E+00
  0.00000000E+00  0.00000000E+00  0.00000000E+00
  0.00000000E+00  0.00000000E+00  0.00000000E+00
  0.00000000E+00  0.00000000E+00  0.00000000E+00
  0.00000000E+00  0.00000000E+00  0.00000000E+00
  0.00000000E+00  0.00000000E+00  0.00000000E+00
  0.00000000E+00  0.00000000E+00  0.00000000E+00
  0.00000000E+00  0.00000000E+00  0.00000000E+00
  0.00000000E+00  0.00000000E+00  0.00000000E+00
  0.00000000E+00  0.00000000E+00  0.00000000E+00
  0.00000000E+00  0.00000000E+00  0.00000000E+00
  0.00000000E+00  0.00000000E+00  0.00000000E+00
  0.00000000E+00  0.00000000E+00  0.00000000E+00
  0.00000000E+00  0.00000000E+00  0.00000000E+00
  0.00000000E+00  0.00000000E+00  0.00000000E+00
  0.00000000E+00  0.00000000E+00  0.00000000E+00
  0.00000000E+00  0.00000000E+00  0.00000000E+00
  0.00000000E+00  0.00000000E+00  0.00000000E+00
  0.00000000E+00  0.00000000E+00  0.00000000E+00
  0.00000000E+00  0.00000000E+00  0.00000000E+00
  0.00000000E+00  0.00000000E+00  0.00000000E+00
  0.00000000E+00  0.00000000E+00  0.00000000E+00
  0.00000000E+00  0.00000000E+00  0.00000000E+00
  0.00000000E+00  0.00000000E+00  0.00000000E+00
  0.00000000E+00  0.00000000E+00  0.00000000E+00
  0.00000000E+00  0.00000000E+00  0.00000000E+00
  0.00000000E+00  0.00000000E+00  0.00000000E+00
  0.00000000E+00  0.00000000E+00  0.00000000E+00
  0.00000000E+00  0.00000000E+00  0.00000000E+00
  0.00000000E+00  0.00000000E+00  0.00000000E+00
  0.00000000E+00  0.00000000E+00  0.00000000E+00
  0.00000000E+00  0.00000000E+00  0.00000000E+00
  0.00000000E+00  0.00000000E+00  0.00000000E+00
  0.00000000E+00  0.00000000E+00  0.00000000E+00
  0.00000000E+00  0.00000000E+00  0.00000000E+00
  0.00000000E+00  0.00000000E+00  0.00000000E+00
  0.00000000E+00  0.00000000E+00  0.00000000E+00
  0.00000000E+00  0.00000000E+00  0.00000000E+00
  0.00000000E+00  0.00000000E+00  0.00000000E+00
  0.00000000E+00  0.00000000E+00  0.00000000E+00
  0.00000000E+00  0.00000000E+00  0.00000000E+00
  0.00000000E+00  0.00000000E+00  0.00000000E+00
  0.00000000E+00  0.00000000E+00  0.00000000E+00
  0.00000000E+00  0.00000000E+00  0.00000000E+00
  0.00000000E+00  0.00000000E+00  0.00000000E+00
  0.00000000E+00  0.00000000E+00  0.00000000E+00
  0.00000000E+00  0.00000000E+00  0.00000000E+00
  0.00000000E+00  0.00000000E+00  0.00000000E+00
  0.00000000E+00  0.00000000E+00  0.00000000E+00
  0.00000000E+00  0.00000000E+00  0.00000000E+00
  0.00000000E+00  0.00000000E+00  0.00000000E+00
  0.00000000E+00  0.00000000E+00  0.00000000E+00
  0.00000000E+00  0.00000000E+00  0.00000000E+00
  0.00000000E+00  0.00000000E+00  0.00000000E+00
  0.00000000E+00  0.00000000E+00  0.00000000E+00
  0.00000000E+00  0.00000000E+00  0.00000000E+00
  0.00000000E+00  0.00000000E+00  0.00000000E+00
  0.00000000E+00  0.00000000E+00  0.00000000E+00
  0.00000000E+00  0.00000000E+00  0.00000000E+00
  0.00000000E+00  0.00000000E+00  0.00000000E+00
  0.00000000E+00  0.00000000E+00  0.00000000E+00
  0.00000000E+00  0.00000000E+00  0.00000000E+00
  0.00000000E+00  0.00000000E+00  0.00000000E+00
  0.00000000E+00  0.00000000E+00  0.00000000E+00
  0.00000000E+00  0.00000000E+00  0.00000000E+00
  0.00000000E+00  0.00000000E+00  0.00000000E+00
  0.00000000E+00  0.00000000E+00  0.00000000E+00
  0.00000000E+00  0.00000000E+00  0.00000000E+00
  0.00000000E+00  0.00000000E+00  0.00000000E+00
  0.00000000E+00  0.00000000E+00  0.00000000E+00
  0.00000000E+00  0.00000000E+00  0.00000000E+00
  0.00000000E+00  0.00000000E+00  0.00000000E+00
  0.00000000E+00  0.00000000E+00  0.00000000E+00
  0.00000000E+00  0.00000000E+00  0.00000000E+00
  0.00000000E+00  0.00000000E+00  0.00000000E+00
  0.00000000E+00  0.00000000E+00  0.00000000E+00
  0.00000000E+00  0.00000000E+00  0.00000000E+00
  0.00000000E+00  0.00000000E+00  0.00000000E+00
  0.00000000E+00  0.00000000E+00  0.00000000E+00
  0.00000000E+00  0.00000000E+00  0.00000000E+00
  0.00000000E+00  0.00000000E+00  0.00000000E+00
  0.00000000E+00  0.00000000E+00  0.00000000E+00
  0.00000000E+00  0.00000000E+00  0.00000000E+00
  0.00000000E+00  0.00000000E+00  0.00000000E+00
  0.00000000E+00  0.00000000E+00  0.00000000E+00
  0.00000000E+00  0.00000000E+00  0.00000000E+00
  0.00000000E+00  0.00000000E+00  0.00000000E+00
  0.00000000E+00  0.00000000E+00  0.00000000E+00
  0.00000000E+00  0.00000000E+00  0.00000000E+00
  0.00000000E+00  0.00000000E+00  0.00000000E+00
  0.00000000E+00  0.00000000E+00  0.00000000E+00
  0.00000000E+00  0.00000000E+00  0.00000000E+00
  0.00000000E+00  0.00000000E+00  0.00000000E+00
  0.00000000E+00  0.00000000E+00  0.00000000E+00
  0.00000000E+00  0.00000000E+00  0.00000000E+00
  0.00000000E+00  0.00000000E+00  0.00000000E+00
  0.00000000E+00  0.00000000E+00  0.00000000E+00
  0.00000000E+00  0.00000000E+00  0.00000000E+00
  0.00000000E+00  0.00000000E+00  0.00000000E+00
  0.00000000E+00  0.00000000E+00  0.00000000E+00
  0.00000000E+00  0.00000000E+00  0.00000000E+00
  0.00000000E+00  0.00000000E+00  0.00000000E+00
  0.00000000E+00  0.00000000E+00  0.00000000E+00
  0.00000000E+00  0.00000000E+00  0.00000000E+00
  0.00000000E+00  0.00000000E+00  0.00000000E+00
  0.00000000E+00  0.00000000E+00  0.00000000E+00
  0.00000000E+00  0.00000000E+00  0.00000000E+00
  0.00000000E+00  0.00000000E+00  0.00000000E+00
  0.00000000E+00  0.00000000E+00  0.00000000E+00
  0.00000000E+00  0.00000000E+00  0.00000000E+00
  0.00000000E+00  0.00000000E+00  0.00000000E+00
  0.00000000E+00  0.00000000E+00  0.00000000E+00
  0.00000000E+00  0.00000000E+00  0.00000000E+00
  0.00000000E+00  0.00000000E+00  0.00000000E+00
  0.00000000E+00  0.00000000E+00  0.00000000E+00
  0.00000000E+00  0.00000000E+00  0.00000000E+00
  0.00000000E+00  0.00000000E+00  0.00000000E+00
  0.00000000E+00  0.00000000E+00  0.00000000E+00
  0.00000000E+00  0.00000000E+00  0.00000000E+00
  0.00000000E+00  0.00000000E+00  0.00000000E+00
  0.00000000E+00  0.00000000E+00  0.00000000E+00
  0.00000000E+00  0.00000000E+00  0.00000000E+00
  0.00000000E+00  0.00000000E+00  0.00000000E+00
  0.00000000E+00  0.00000000E+00  0.00000000E+00
  0.00000000E+00  0.00000000E+00  0.00000000E+00
  0.00000000E+00  0.00000000E+00  0.00000000E+00
  0.00000000E+00  0.00000000E+00  0.00000000E+00
  0.00000000E+00  0.00000000E+00  0.00000000E+00
  0.00000000E+00  0.00000000E+00  0.00000000E+00
  0.00000000E+00  0.00000000E+00  0.00000000E+00
  0.00000000E+00  0.00000000E+00  0.00000000E+00
  0.00000000E+00  0.00000000E+00  0.00000000E+00
  0.00000000E+00  0.00000000E+00  0.00000000E+00
  0.00000000E+00  0.00000000E+00  0.00000000E+00
  0.00000000E+00  0.00000000E+00  0.00000000E+00
  0.00000000E+00  0.00000000E+00  0.00000000E+00
  0.00000000E+00  0.00000000E+00  0.00000000E+00
  0.00000000E+00  0.00000000E+00  0.00000000E+00
  0.00000000E+00  0.00000000E+00  0.00000000E+00
  0.00000000E+00  0.00000000E+00  0.00000000E+00
  0.00000000E+00  0.00000000E+00  0.00000000E+00
  0.00000000E+00  0.00000000E+00  0.00000000E+00
  0.00000000E+00  0.00000000E+00  0.00000000E+00
  0.00000000E+00  0.00000000E+00  0.00000000E+00
  0.00000000E+00  0.00000000E+00  0.00000000E+00
  0.00000000E+00  0.00000000E+00  0.00000000E+00
  0.00000000E+00  0.00000000E+00  0.00000000E+00
  0.00000000E+00  0.00000000E+00  0.00000000E+00
  0.00000000E+00  0.00000000E+00  0.00000000E+00
  0.00000000E+00  0.00000000E+00  0.00000000E+00
  0.00000000E+00  0.00000000E+00  0.00000000E+00
  0.00000000E+00  0.00000000E+00  0.00000000E+00
  0.00000000E+00  0.00000000E+00  0.00000000E+00
  0.00000000E+00  0.00000000E+00  0.00000000E+00
  0.00000000E+00  0.00000000E+00  0.00000000E+00
  0.00000000E+00  0.00000000E+00  0.00000000E+00
  0.00000000E+00  0.00000000E+00  0.00000000E+00
  0.00000000E+00  0.00000000E+00  0.00000000E+00
  0.00000000E+00  0.00000000E+00  0.00000000E+00
  0.00000000E+00  0.00000000E+00  0.00000000E+00
  0.00000000E+00  0.00000000E+00  0.00000000E+00
  0.00000000E+00  0.00000000E+00  0.00000000E+00
  0.00000000E+00  0.00000000E+00  0.00000000E+00
  0.00000000E+00  0.00000000E+00  0.00000000E+00
  0.00000000E+00  0.00000000E+00  0.00000000E+00
  0.00000000E+00  0.00000000E+00  0.00000000E+00
  0.00000000E+00  0.00000000E+00  0.00000000E+00
  0.00000000E+00  0.00000000E+00  0.00000000E+00
  0.00000000E+00  0.00000000E+00  0.00000000E+00
  0.00000000E+00  0.00000000E+00  0.00000000E+00
  0.00000000E+00  0.00000000E+00  0.00000000E+00
  0.00000000E+00  0.00000000E+00  0.00000000E+00
  0.00000000E+00  0.00000000E+00  0.00000000E+00
  0.00000000E+00  0.00000000E+00  0.00000000E+00
  0.00000000E+00  0.00000000E+00  0.00000000E+00
  0.00000000E+00  0.00000000E+00  0.00000000E+00
  0.00000000E+00  0.00000000E+00  0.00000000E+00
  0.00000000E+00  0.00000000E+00  0.00000000E+00
  0.00000000E+00  0.00000000E+00  0.00000000E+00
  0.00000000E+00  0.00000000E+00  0.00000000E+00
  0.00000000E+00  0.00000000E+00  0.00000000E+00
  0.00000000E+00  0.00000000E+00  0.00000000E+00
  0.00000000E+00  0.00000000E+00  0.00000000E+00
  0.00000000E+00  0.00000000E+00  0.00000000E+00
  0.00000000E+00  0.00000000E+00  0.00000000E+00
  0.00000000E+00  0.00000000E+00  0.00000000E+00
  0.00000000E+00  0.00000000E+00  0.00000000E+00
  0.00000000E+00  0.00000000E+00  0.00000000E+00
  0.00000000E+00  0.00000000E+00  0.00000000E+00
  0.00000000E+00  0.00000000E+00  0.00000000E+00
  0.00000000E+00  0.00000000E+00  0.00000000E+00
  0.00000000E+00  0.00000000E+00  0.00000000E+00
  0.00000000E+00  0.00000000E+00  0.00000000E+00
  0.00000000E+00  0.00000000E+00  0.00000000E+00
  0.00000000E+00  0.00000000E+00  0.00000000E+00
  0.00000000E+00  0.00000000E+00  0.00000000E+00
  0.00000000E+00  0.00000000E+00  0.00000000E+00
  0.00000000E+00  0.00000000E+00  0.00000000E+00
  0.00000000E+00  0.00000000E+00  0.00000000E+00
  0.00000000E+00  0.00000000E+00  0.00000000E+00
